# Supplementary material for: Synthesis and Biological Activity of Novel Polyazaheterocyclic Derivatives of Quinine
Source: Molecules. 2025 Aug 7;30(15):3301. doi: 10.3390/molecules30153301 (PMC12348970; doi:10.3390/molecules30153301)
Supplement: Supplementary file 1 [file molecules-30-03301-s001.zip]

Archive with 1 entries (1 files):
- molecules-3745735-supplementary.pdf
